# Supplementary material for: Constitutional BRCA1 Methylation is associated with high level of tumoral BRCA1 methylation and homologous recombination deficiency in triple-negative breast cancer
Source: NPJ Breast Cancer. 2026 Feb 7;12:39. doi: 10.1038/s41523-026-00906-3 (PMC12996330; doi:10.1038/s41523-026-00906-3)
Supplement: Supplementary file 2 — Supplementary Data 1 [file 41523_2026_906_MOESM2_ESM.xlsx]

## Sheet: Feuil1
Supplementary Table 1. Description of clinical characteristics associated with HRD status, BRCA1 methylation and LOH status of the 136 patients
ID patient	Age at inclusion (years)	cT (Clinical TNM)	cN (Clinical TNM)	Histology	Elston-Ellis grade	RCB status	HRD status	HRR somatic mutations	HRR constitutional mutations	HRR tumoral mutations	Constitutional BRCA1 methylation	Frequency constitutional BRCA1 methylation	Tumoral BRCA1 methylation	Frequency tumoral BRCA1 methylation	LOH Status
P1	35	T2	N0	Ductal	2	II	HRD	NA	NA	NA	No	0	No	0	NA
P2	39	T2	N0	Ductal	3	0	HRP	No	No	No	No	0	No	0	Yes
P3	61	T2	N0	Ductal	2	II	HRD	No	No	No	Yes	<1	Yes	[50:100]	Yes
P4	44	T2	N1	Ductal	3	III	HRD	No	No	No	Yes	[10:50]	Yes	[50:100]	Yes
P5	47	T2	N0	Other	3	0	HRD	No	No	No	Yes	[10:50]	Yes	[50:100]	Yes
P6	59	T2	N0	Ductal	3	0	HRP	No	No	No	No	0	No	0	No
P7	46	T4d	N1	Ductal	3	I	HRD	Yes	No	Yes	No	0	No	0	Yes
P8	60	T2	N0	Ductal	3	0	HRD	No	No	No	Yes	<1	Yes	[50:100]	Yes
P9	33	T2	N0	Ductal	3	I	HRD	No	Yes	Yes	No	0	No	0	Yes
P10	58	T2	N0	Other	NA	I	HRD	Yes	No	Yes	No	0	No	0	No
P11	64	T1c	N0	Other	2	0	HRD	No	No	No	Yes	<1	Yes	[50:100]	Yes
P12	32	T4b	N3	Ductal	3	NA	HRP	No	No	No	Yes	[1:10]	Yes	[50:100]	Yes
P13	65	T4d	N1	Ductal	2	III	NA	No	No	No	No	0	No	0	No
P14	51	T2	N0	Ductal	3	0	HRP	No	No	No	No	0	No	0	Yes
P15	42	T1c	N0	Ductal	3	II	HRP	No	No	No	No	0	No	0	Yes
P16	41	T2	N0	Ductal	3	0	HRD	NA	NA	NA	No	0	No	0	NA
P17	41	T3	N0	Ductal	2	0	HRD	No	No	No	Yes	[1:10]	Yes	[50:100]	Yes
P18	52	T2	N0	Ductal	3	0	HRP	No	No	No	No	0	No	0	Yes
P19	54	T1	N0	Ductal	3	0	HRD	No	No	No	Yes	<1	Yes	[50:100]	Yes
P20	49	T2	N0	Ductal	2	0	HRD	Yes	No	Yes	No	0	No	0	Yes
P21	40	T2	N0	Ductal	3	II	HRD	No	No	No	No	0	Yes	[50:100]	Yes
P22	52	T4d	N3	Ductal	3	0	HRP	No	No	No	No	0	No	0	Yes
P23	31	T2	N1	Ductal	3	0	HRD	No	Yes	Yes	No	0	No	0	Yes
P24	54	T2	N1	Ductal	3	III	HRD	No	Yes	Yes	No	0	No	0	Yes
P25	41	T3	N0	Other	3	0	HRD	No	No	No	No	0	Yes	[50:100]	Yes
P26	33	T3	N0	Ductal	2	II	HRD	No	No	No	No	0	Yes	[50:100]	Yes
P27	35	T2	N0	Ductal	3	0	HRD	No	Yes	Yes	No	0	No	0	Yes
P28	41	T2	N0	Ductal	NA	0	HRD	No	Yes	Yes	Yes	<1	Yes	<1	No
P29	65	T1c	N1	Ductal	3	0	HRD	No	No	No	Yes	<1	Yes	<1	Yes
P30	43	T2	N0	Ductal	3	0	HRD	No	No	No	No	0	No	0	Yes
P31	40	T3	N1	Ductal	3	III	HRD	No	No	No	No	0	No	0	Yes
P32	68	T4d	N3	Ductal	3	I	HRD	Yes	No	Yes	No	0	No	0	Yes
P33	24	T2	N0	Ductal	3	I	HRD	No	Yes	Yes	No	0	No	0	Yes
P34	42	T2	N1	Ductal	3	0	HRD	No	Yes	Yes	No	0	No	0	No
P35	36	T2	N0	Ductal	2	I	HRD	No	No	No	Yes	<1	Yes	[50:100]	No
P36	51	T2	N1	Ductal	3	0	HRP	No	No	No	No	0	No	0	Yes
P37	31	T2	N0	Ductal	3	II	HRD	No	Yes	Yes	No	0	No	0	Yes
P38	69	T1	N0	Ductal	3	II	HRD	No	No	No	Yes	[1:10]	Yes	[50:100]	Yes
P39	57	T1	N1	Ductal	3	I	HRD	No	No	No	Yes	<1	Yes	[50:100]	Yes
P40	47	T2	N1	Ductal	3	NA	HRP	No	No	No	No	0	No	0	Yes
P41	32	T3	N1	Ductal	3	0	HRD	No	No	No	No	0	Yes	[50:100]	Yes
P42	48	NA	NA	NA	NA	NA	HRD	No	No	No	No	0	No	0	No
P43	47	T3	N3	Ductal	3	0	HRD	No	No	No	No	0	Yes	[50:100]	No
P44	45	T3	N1	Ductal	3	0	HRD	No	No	No	No	0	No	0	Yes
P45	25	T1c	N0	Ductal	3	II	HRD	No	Yes	Yes	No	0	No	0	Yes
P46	41	T2	N0	Ductal	2	I	HRD	No	No	No	No	0	No	0	No
P47	68	T2	N1	Ductal	3	II	HRP	No	No	No	No	0	No	0	No
P48	45	T2	N0	Ductal	2	II	HRD	No	No	No	No	0	No	0	Yes
P49	48	T2	N0	Ductal	2	I	HRP	No	No	No	No	0	No	0	Yes
P50	45	T2	N0	Ductal	3	II	HRP	No	No	No	No	0	No	0	Yes
P51	60	T2	N1	Ductal	2	0	HRP	No	No	No	No	0	No	0	Yes
P52	47	T3	N1	Ductal	2	II	HRP	No	No	No	No	0	No	0	Yes
P53	44	T2	N1	Ductal	2	III	HRP	No	No	No	No	0	No	0	Yes
P54	58	T2	N0	Ductal	2	II	HRD	Yes	No	Yes	No	0	No	0	Yes
P55	45	T2	N0	Ductal	3	II	HRD	Yes	No	Yes	No	0	No	0	Yes
P56	48	T1	N1	Ductal	3	0	HRD	No	No	No	Yes	<1	Yes	[50:100]	Yes
P57	32	T2	N0	Ductal	3	0	HRD	No	No	No	Yes	<1	Yes	[50:100]	Yes
P58	43	T3	N0	Ductal	3	II	HRP	No	No	No	No	0	No	0	Yes
P59	47	T3	N1	Ductal	3	0	HRD	No	No	No	No	0	Yes	[50:100]	Yes
P60	33	T2	N3	Ductal	3	0	HRD	NA	NA	NA	No	0	No	0	NA
P61	47	T2	N1	Ductal	2	I	HRP	NA	NA	NA	No	0	No	0	NA
P62	38	T2	N0	Ductal	2	II	HRD	No	No	No	Yes	<1	Yes	<1	Yes
P63	58	T2	N0	Ductal	2	I	HRD	No	No	No	No	0	Yes	[50:100]	Yes
P64	62	T1c	N0	Ductal	2	0	HRD	No	No	No	No	0	Yes	[50:100]	Yes
P65	56	T3	N0	Ductal	3	0	HRD	Yes	No	Yes	No	0	No	0	Yes
P66	43	T2	N0	Ductal	2	0	HRD	No	No	No	No	0	Yes	<1	Yes
P67	41	T4d	N3	Ductal	3	NA	HRD	No	No	No	No	0	No	0	Yes
P68	29	T3	N3	Ductal	3	0	HRD	No	Yes	Yes	No	0	No	0	Yes
P69	48	T2	N0	Ductal	3	I	HRP	No	Yes	Yes	No	0	No	0	Yes
P70	45	T2	N1	Ductal	NA	II	HRP	No	No	No	No	0	No	0	No
P71	61	T2	N0	Ductal	3	0	HRD	No	No	No	No	0	No	0	Yes
P72	62	T2	N0	Ductal	2	II	HRP	No	No	No	No	0	No	0	Yes
P73	69	T4d	N3	Ductal	3	NA	HRP	No	No	No	No	0	No	0	Yes
P74	30	T2	N1	Ductal	3	II	HRP	No	No	No	No	0	No	0	No
P75	34	T1	N0	Ductal	3	NA	HRD	No	No	No	Yes	[10:50]	Yes	[50:100]	Yes
P76	44	T3	N3	Ductal	3	II	HRP	No	No	No	No	0	No	0	Yes
P77	42	T2	N1	Ductal	2	III	HRP	No	No	No	No	0	No	0	Yes
P78	38	T3	N1	Ductal	3	III	HRD	No	No	No	Yes	<1	Yes	[50:100]	Yes
P79	47	T2	N1	Ductal	3	I	HRP	No	No	No	No	0	No	0	Yes
P80	34	T2	N0	Ductal	2	III	HRD	No	No	No	No	0	Yes	[50:100]	Yes
P81	47	T2	N0	Ductal	3	I	HRD	No	Yes	Yes	No	0	No	0	Yes
P82	41	T2	N0	Ductal	3	0	NA	No	No	No	Yes	[1:10]	Yes	[50:100]	No
P83	48	T2	N1	Ductal	3	II	HRD	No	Yes	Yes	No	0	No	0	Yes
P84	43	T1c	N0	Ductal	3	I	HRP	No	No	No	No	0	No	0	Yes
P85	53	T2	N1	Ductal	3	II	HRP	No	No	No	No	0	No	0	Yes
P86	50	T2	N0	Ductal	3	0	HRD	No	Yes	Yes	No	0	No	0	No
P87	58	T2	N0	Ductal	3	I	HRD	No	No	No	Yes	<1	Yes	[50:100]	No
P88	30	T1c	N0	Ductal	2	NA	HRD	No	No	No	No	0	Yes	[50:100]	Yes
P89	71	T2	N0	Ductal	3	I	HRP	No	No	No	No	0	No	0	No
P90	42	T4d	N1	Ductal	3	0	HRP	No	No	No	No	0	No	0	Yes
P91	73	T2	N0	Ductal	2	II	HRD	No	No	No	Yes	<1	Yes	[50:100]	Yes
P92	57	T2	N0	Ductal	2	0	HRD	Yes	No	Yes	No	0	No	0	Yes
P93	41	T2	N0	Ductal	3	0	HRD	Yes	No	Yes	No	0	No	0	Yes
P94	32	T2	N0	Ductal	3	0	HRD	No	Yes	Yes	No	0	No	0	No
P95	47	T2	N0	Ductal	3	II	HRD	No	Yes	Yes	No	0	No	0	Yes
P96	40	T2	N1	Ductal	3	II	HRD	No	No	No	No	0	Yes	[50:100]	Yes
P97	74	T2	N0	Ductal	3	II	HRP	No	No	No	No	0	No	0	Yes
P98	39	T2	N0	Ductal	3	II	HRP	No	No	No	No	0	No	0	Yes
P99	66	T2	N0	Ductal	2	II	HRD	No	No	No	No	0	No	0	Yes
P100	71	T4d	N1	Ductal	3	II	HRP	No	No	No	Yes	<1	No	0	Yes
P101	31	T2	N0	Ductal	3	II	HRD	No	Yes	Yes	No	0	No	0	No
P102	49	T2	N0	Ductal	3	0	HRD	No	Yes	Yes	No	0	No	0	Yes
P103	29	T2	N0	Ductal	3	0	HRD	No	Yes	Yes	No	0	No	0	No
P104	66	T4d	N3	Ductal	2	II	HRP	No	No	No	No	0	No	0	Yes
P105	42	T3	N1	Ductal	2	III	HRD	Yes	Yes	Yes	No	0	No	0	Yes
P106	40	T2	N1	Ductal	3	0	HRD	No	No	No	Yes	<1	No	0	Yes
P107	53	T2	N0	Ductal	3	0	HRD	No	No	No	No	0	No	0	Yes
P108	39	T2	N0	Ductal	3	0	HRD	No	No	No	Yes	[10:50]	Yes	[50:100]	Yes
P109	48	T3	N0	Ductal	3	0	HRD	No	No	No	No	0	Yes	[50:100]	Yes
P110	45	T4d	N1	Ductal	2	II	HRD	Yes	Yes	Yes	No	0	No	0	No
P111	70	T2	N0	Ductal	3	II	HRP	No	No	No	No	0	No	0	Yes
P112	28	T2	N0	Ductal	3	0	HRD	No	No	No	No	0	Yes	[50:100]	Yes
P113	44	T2	N1	Ductal	2	III	HRP	No	No	No	No	0	No	0	No
P114	48	T2	N0	Ductal	3	II	HRD	Yes	No	Yes	No	0	No	0	Yes
P115	56	T2	N1	Ductal	3	0	NA	No	No	No	No	0	No	0	No
P116	38	T2	N1	Ductal	2	II	HRP	No	No	No	No	0	No	0	No
P117	38	T2	N1	Ductal	3	III	HRP	No	No	No	No	0	No	0	No
P118	43	T3	N3	Ductal	3	0	HRD	Yes	No	Yes	No	0	No	0	Yes
P119	53	T2	N0	Ductal	3	0	HRD	No	No	No	Yes	[10:50]	Yes	[50:100]	Yes
P120	44	T2	N3	Ductal	3	III	HRD	Yes	No	Yes	No	0	No	0	Yes
P121	57	T2	N0	Ductal	2	0	HRP	No	No	No	No	0	No	0	Yes
P122	51	T3	N0	Ductal	3	0	HRD	No	No	No	Yes	[1:10]	Yes	[10:50]	Yes
P123	56	T3	N1	Ductal	3	0	HRD	No	Yes	Yes	No	0	No	0	Yes
P124	60	T2	N0	Ductal	2	0	HRD	No	No	No	No	0	No	0	Yes
P125	36	T2	N1	Ductal	2	II	HRP	No	No	No	No	0	Yes	[50:100]	Yes
P126	70	T3	N0	Ductal	2	0	HRD	No	Yes	Yes	No	0	No	0	No
P127	70	T2	N1	Other	2	III	HRP	No	No	No	No	0	No	0	No
P128	54	T2	N0	Ductal	3	I	HRD	No	Yes	Yes	No	0	No	0	No
P129	62	T2	N3	Ductal	3	I	HRD	No	No	No	No	0	No	0	Yes
P130	52	T1	N0	Ductal	3	II	HRD	No	No	No	Yes	<1	Yes	[50:100]	Yes
P131	41	T2	N1	Ductal	3	0	HRD	Yes	No	Yes	No	0	No	0	No
P132	48	T2	N0	Ductal	3	0	HRD	No	No	No	No	0	Yes	[50:100]	Yes
P133	58	T2	N0	Ductal	2	0	HRP	No	No	No	No	0	No	0	Yes
P134	48	T2	N0	Ductal	3	0	HRD	No	No	No	No	0	Yes	[50:100]	Yes
P135	58	T2	N0	Ductal	3	0	HRD	No	No	No	Yes	<1	Yes	[50:100]	Yes
P136	40	T2	N1	Ductal	3	II	HRP	No	No	No	No	0	No	0	Yes
